# Supplementary material for: Investigation of Anticonvulsant Potential of Morus alba, Angelica archangelica, Valeriana officinalis, and Passiflora incarnata Extracts: In Vivo and In Silico Studies
Source: Int J Mol Sci. 2025 Jul 3;26(13):6426. doi: 10.3390/ijms26136426 (PMC12250342; doi:10.3390/ijms26136426)
Supplement: Supplementary file 1 [file ijms-26-06426-s001.zip]

Archive with 1 entries (1 files):
- ijms-3697600-supplementary.pdf
